# Supplementary material for: Bubble wall confinement–driven molecular assembly toward sub–12 nm and beyond precision patterning
Source: Sci Adv. 2023 Mar 15;9(11):eadf3567. doi: 10.1126/sciadv.adf3567 (PMC10017045; doi:10.1126/sciadv.adf3567)
Supplement: Supplementary file 2 — Movies S1 and S2 [file sciadv.adf3567_movies_s1_and_s2.zip]

Archive with 2 entries (2 files):
- adf3567_Movie_S1.mp4
- adf3567_Movie_S2.mp4
